# Supplementary material for: Associations of social engagement and loneliness with the progression and reversal of frailty: longitudinal investigations of 2 prospective cohorts from the UK and the USA
Source: Am J Epidemiol. 2024 Jul 25;194(4):984–93. doi: 10.1093/aje/kwae221 (PMC11978614; doi:10.1093/aje/kwae221)
Supplement: Web_Material_kwae221 [file web_material_kwae221.zip]

Archive with 1 entries (1 files):
- Supplementary tables_Frailty social connections_AJE_150524.docx
